# Supplementary material for: Identification of novel pathway partners of p68 and p72 RNA helicases through Oncomine meta-analysis
Source: BMC Genomics. 2007 Nov 15;8:419. doi: 10.1186/1471-2164-8-419 (PMC3225811; doi:10.1186/1471-2164-8-419)
Supplement: Additional file 1 — p68(DDX5) and p72(DDX17) coexpressed genes. Table of all coexpressed genes of p68 and p72 (individual analyses) with frequency cutoff of 3 multi-array studies. [file 1471-2164-8-419-S1.xls]

## Sheet: Sheet1
p68 co-expressed genes (frequency 3 studies [16%] and over)																			p72 co-expressed genes (frequency 3 studies [16%] and over)
DDX5	1	PRKRIR	0.26	RBBP4	0.21	ATF6	0.21	SCAMP1	0.16	MRPS35	0.16	GCA	0.16	CANX	0.16				DDX17	1	ABI2	0.21	CD58	0.16
RAB6A	0.68	PLEKHB2	0.26	RB1CC1	0.21	ASAH1	0.21	SASH1	0.16	MRPL48	0.16	GAPD	0.16	CAD	0.16				SFPQ	0.47	UBE3A	0.21	GRB2	0.16
MBNL1	0.53	PIAS1	0.26	RAD21	0.21	ARPC4	0.21	S100A11	0.16	MRPL42	0.16	GABPB2	0.16	C9orf10	0.16				C19orf13	0.37	XBP1	0.21	WASPIP	0.16
H41	0.53	PHF10	0.26	RAB11B	0.21	ARPC3	0.21	RYBP	0.16	MRPL38	0.16	G3BP	0.16	C20orf30	0.16				CROP	0.37	CPSF2	0.21	HIF1A	0.16
PRKAR1A	0.47	PAPOLA	0.26	PTMA	0.21	ARHGAP5	0.21	RPS18	0.16	MRPL19	0.16	FOXO1A	0.16	C1orf43	0.16				TMP21	0.37	SDCBP	0.21	PRKCBP1	0.16
HNRPH1	0.47	NUP133	0.26	PSMD1	0.21	APP	0.21	RPN1	0.16	MPP5	0.16	FNBP3	0.16	BIVM	0.16				TTC3	0.32	BIRC2	0.21	SSA2	0.16
DHX9	0.47	MGC17943	0.26	PSMA2	0.21	ANKRD17	0.21	RPL36AL	0.16	MPHOSPH1	0.16	FLOT1	0.16	BIRC6	0.16				HNRPH1	0.32	ZFR	0.21	SPAG9	0.16
SFPQ	0.42	MAP3K7IP2	0.26	PRKWNK1	0.21	AKAP11	0.21	RNP	0.16	MORF4L2	0.16	FLJ40919	0.16	AXL	0.16				DHX9	0.32	RIF1	0.21	CYB5-M	0.16
HNRPU	0.42	LOC400986	0.26	PPP1CA	0.21	AHNAK	0.21	RNF141	0.16	MNAT1	0.16	FLJ36874	0.16	ATXN2	0.16				UBE2J1	0.32	NUPL1	0.21	CGI-109	0.16
FXR1	0.42	LOC133619	0.26	PNRC2	0.21	ACOX2	0.21	RHOBTB3	0.16	MLL	0.16	FLJ35036	0.16	ATP6V1A	0.16				EDEM1	0.32	THRAP2	0.21	DNAJC3	0.16
EIF4A1	0.42	LITAF	0.26	PIK3R1	0.21	ACLY	0.21	RHEB	0.16	MINA	0.16	FLJ20793	0.16	ATP5G3	0.16				C6orf111	0.32	OAZIN	0.21	HIPK2	0.16
CPSF2	0.42	LCHN	0.26	PFAAP5	0.21	ZNF3	0.16	RFC3	0.16	MGC57827	0.16	FLJ20308	0.16	ATP11B	0.16				HNRPU	0.32	REV3L	0.21	C10orf18	0.16
TMP21	0.37	KIAA1458	0.26	PDCD4	0.21	ZNF22	0.16	REST	0.16	MGC3101	0.16	FLJ14753	0.16	ARPC2	0.16				PRKAR1A	0.32	FAM3C	0.21	RHOBTB3	0.16
SLC38A2	0.37	ILF3	0.26	OSBPL8	0.21	YY1	0.16	RER1	0.16	MGC20460	0.16	FLJ10326	0.16	ARL7	0.16				MBNL1	0.32	THRAP2	0.21	NUP133	0.16
SFRS5	0.37	HSPC121	0.26	NUP153	0.21	YWHAQ	0.16	RCBTB1	0.16	MGC15875	0.16	FKBP8	0.16	ARL2BP	0.16				TNPO1	0.32	PIAS1	0.21	SMBP	0.16
SF1	0.37	GDI2	0.26	NFE2L2	0.21	YWHAE	0.16	RBM3	0.16	MFAP5	0.16	FH	0.16	ARFGEF2	0.16				RORA	0.26	BIRC6	0.21	FLJ20580	0.16
MAPRE1	0.37	FNBP4	0.26	MLLT4	0.21	XTP3TPA	0.16	RBL2	0.16	MDN1	0.16	FBXW11	0.16	APPL	0.16				CNIH	0.26	UTRN	0.21	37499	0.16
HNRPK	0.37	FLJ20421	0.26	MKLN1	0.21	XPOT	0.16	RBL1	0.16	MBNL2	0.16	FBXO45	0.16	ALCAM	0.16				MRPS6	0.26	ANKRD17	0.21	KIAA0179	0.16
GLO1	0.37	FLJ10154	0.26	MGC8902	0.21	WDR26	0.16	RB1	0.16	MBC2	0.16	FBXO21	0.16	AKT1	0.16				WBSCR2OC	0.26	SLC25A5	0.21	RAP2A	0.16
CGI-109	0.37	EMR3	0.26	MGC5576	0.21	WASPIP	0.16	RARA	0.16	MATR3	0.16	FBXL3	0.16	ADD3	0.16				PABPC1	0.26	SLC38A2	0.21	NME1	0.16
ZNF9	0.32	ELK3	0.26	MDH1	0.21	VPS39	0.16	RAP2A	0.16	MAT2B	0.16	FADD	0.16	ACTB	0.16				IPO7	0.26	MKLN1	0.21	UNR	0.16
THRAP2	0.32	EIF3S10	0.26	MCL1	0.21	UTRN	0.16	RAP1B	0.16	MAPRE2	0.16	EWSR1	0.16	ACSL1	0.16				HMGN4	0.26	SMAP	0.21	EIF3S6	0.16
TDE1	0.32	DLG1	0.26	MAK3	0.21	USP1	0.16	RAD51C	0.16	MAP3K8	0.16	ERBB2IP	0.16	ACIN1	0.16				RAB14	0.26	SMARCA2	0.21	RPL6	0.16
SYPL	0.32	DEK	0.26	LYRIC	0.21	UNQ2430	0.16	RAB7	0.16	MAP3K7	0.16	EPS15	0.16	ACAA2	0.16				MCP	0.26	HNRPA2B1	0.21	ITGA4	0.16
SFRS11	0.32	DDX17	0.26	LOC23117	0.21	UNC84A	0.16	RAB5A	0.16	MAN2A1	0.16	ELOVL5	0.16	182-FIP	0.16				DDX5	0.26	SSBP2	0.21	TCF12	0.16
RAB14	0.32	DDOST	0.26	LIMS1	0.21	UBXD2	0.16	PTTG1	0.16	MAN1A2	0.16	ELF1	0.16						GTF2IP1	0.26	UGP2	0.21	EIF2S2	0.16
PTPN11	0.32	DDAH1	0.26	KIF5B	0.21	UBE3A	0.16	PTPRCAP	0.16	MALAT1	0.16	EIF4G2	0.16						TRA2A	0.26	ARHGEF6	0.21	TOP1	0.16
NUCKS	0.32	CYB5-M	0.26	KIAA1033	0.21	UBE2H	0.16	PTP4A1	0.16	MAD2L1	0.16	EIF3S6IP	0.16						LOC400986	0.26	RPL7A	0.21	NUCB2	0.16
NAP1L1	0.32	CNIH	0.26	KIAA0992	0.21	UBA2	0.16	PSMC6	0.16	M96	0.16	EIF3S2	0.16						MAP2K3	0.26	PSMA2	0.21	PSMB1	0.16
MCP	0.32	CDC10	0.26	KIAA0853	0.21	TUBA3	0.16	PSMC2	0.16	LMAN1	0.16	EIF2C2	0.16						ACTB	0.26	UBE2D3	0.21	SFRS3	0.16
LAPTM4A	0.32	CAB39	0.26	KBTBD2	0.21	TTC17	0.16	PSMA3	0.16	LENG4	0.16	EIF1AY	0.16						EDD	0.26	SCFD1	0.21	LCP1	0.16
JMJD1C	0.32	C19orf13	0.26	IRF2BP2	0.21	TRAP1	0.16	PSAP	0.16	LDHA	0.16	EIF1AX	0.16						SF1	0.26	RNF13	0.21
JAK1	0.32	B4GALT1	0.26	INPP5D	0.21	TRA2A	0.16	PRPF4B	0.16	LAMR1	0.16	EEF2	0.16						GDI2	0.26	LSM3	0.21
IDI1	0.32	ASCC3L1	0.26	H2AFV	0.21	TRA1	0.16	PRKACB	0.16	LAMC1	0.16	EEF1G	0.16						H41	0.26	GOLPH3	0.21
HNRPA2B1	0.32	ARRDC2	0.26	GUK1	0.21	TPX2	0.16	PPP1CC	0.16	KPNA2	0.16	DSP	0.16						IDI1	0.26	AK3L1	0.21
HIPK2	0.32	ARPC5	0.26	GTF2IP1	0.21	TPM4	0.16	PPM2C	0.16	KIS	0.16	DNCH1	0.16						ARPC3	0.26	ZNF1A1	0.16
CSNK1A1	0.32	ARID4B	0.26	GNAS	0.21	TOMM70A	0.16	PPA2	0.16	KIF2	0.16	DHFR	0.16						IGBP1	0.26	CCNE2	0.16
COX7A2L	0.32	APLP2	0.26	GLUD1	0.21	TOMM20	0.16	PP	0.16	KIDINS220	0.16	DHCR24	0.16						CDC2L5	0.21	FLJ39739	0.16
CD164	0.32	ALDOA	0.26	FTL	0.21	TNFRSF10B	0.16	PNPLA2	0.16	KIAA0663	0.16	DDX3Y	0.16						AUTS2	0.21	CDK6	0.16
C6orf55	0.32	ABI2	0.26	FLOT2	0.21	TncRNA	0.16	PNN	0.16	KIAA0494	0.16	DDX21	0.16						LOC90624	0.21	MAPRE2	0.16
C6orf111	0.32	ZNF207	0.21	FLJ23790	0.21	TMEM33	0.16	PLDN	0.16	KIAA0265	0.16	DBI	0.16						PAPOLA	0.21	FLJ12529	0.16
BIRC2	0.32	ZNF198	0.21	FLJ22649	0.21	TMEM30A	0.16	PJA2	0.16	KIAA0152	0.16	DAZAP2	0.16						ETFA	0.21	MRPS25	0.16
ARF3	0.32	ZKSCAN1	0.21	FLJ14681	0.21	TLOC1	0.16	PIM1	0.16	KIAA0100	0.16	DAP3	0.16						PIK3R1	0.21	BICD1	0.16
ANXA7	0.32	YWHAB	0.21	FLJ12529	0.21	TGOLN2	0.16	PHB	0.16	KAI1	0.16	CYLD	0.16						CEBPZ	0.21	NONO	0.16
ACTG2	0.32	YKT6	0.21	FKBP1A	0.21	TFDP1	0.16	PGM3	0.16	ITGA6	0.16	CXorf1	0.16						FOXJ3	0.21	ALDOA	0.16
ZNF24	0.26	YIF1	0.21	FALZ	0.21	TCEA1	0.16	PGK1	0.16	IREB2	0.16	CUL4B	0.16						FNBP4	0.21	SORL1	0.16
ZFR	0.26	YARS	0.21	ERBP	0.21	TBL1X	0.16	PFN1	0.16	IMPA2	0.16	CTSD	0.16						PNN	0.21	USP9X	0.16
ZCCHC6	0.26	XRRA1	0.21	ENO1	0.21	TAGLN2	0.16	PDPK1	0.16	IMPA1	0.16	CRR9	0.16						EIF5	0.21	PTP4A2	0.16
YWHAZ	0.26	XRCC5	0.21	EIF3S6	0.21	TACC1	0.16	PDCD6IP	0.16	IGF2R	0.16	CPSF5	0.16						MAP3K7IP2	0.21	TRAM1	0.16
XTP2	0.26	XPO7	0.21	EEF1A1	0.21	SUMO2	0.16	PCYOX1	0.16	IFI16	0.16	COTL1	0.16						ATXN2	0.21	PTMA	0.16
XPO1	0.26	WTAP	0.21	EDEM1	0.21	SUCLG2	0.16	PCBP2	0.16	HSD17B12	0.16	CORO1C	0.16						GNAS	0.21	TINP1	0.16
XBP1	0.26	WDR22	0.21	DVL3	0.21	STK17A	0.16	PCBP1	0.16	HP1-BP74	0.16	COPB2	0.16						PUM2	0.21	RAB5A	0.16
WAC	0.26	VPS35	0.21	DNAJC3	0.21	SSR1	0.16	PAR1	0.16	HNRPH3	0.16	COMT	0.16						CSNK1A1	0.21	SFRS1	0.16
UXS1	0.26	USP9X	0.21	DKFZp566C0424	0.21	SSBP1	0.16	PAK2	0.16	HNRPD	0.16	CLTC	0.16						CTBP1	0.21	PCBP2	0.16
UBQLN1	0.26	UCHL1	0.21	DDX3X	0.21	SPG7	0.16	NUTF2	0.16	HNRPC	0.16	CLIC1	0.16						EIF1AX	0.21	TIA1	0.16
TXNDC	0.26	UBE2J1	0.21	DAD1	0.21	SNRPF	0.16	NTE	0.16	HMGN1	0.16	CDS1	0.16						WSB1	0.21	BRD2	0.16
TRAM1	0.26	TMOD3	0.21	CS	0.21	SNRPA	0.16	NPM1	0.16	HMGCS1	0.16	CDK6	0.16						MTA1	0.21	MUM1	0.16
TNPO1	0.26	THRAP1	0.21	CROP	0.21	SNRP70	0.16	NOLC1	0.16	HMGB1	0.16	CDCA1	0.16						RPS6	0.21	CALM2	0.16
TNKS2	0.26	TDE2	0.21	CRI1	0.21	SMARCA2	0.16	NIN	0.16	HLA-A	0.16	CDC42BPA	0.16						SLC11A2	0.21	HDAC7A	0.16
TIA1	0.26	SUCLA2	0.21	CDC42	0.21	SMAP1	0.16	NFIB	0.16	HIPK3	0.16	CDC25B	0.16						GNB2L1	0.21	AP1G2	0.16
TAPBP	0.26	SRP72	0.21	CDC40	0.21	SLC33A1	0.16	NEDD5	0.16	HIF1A	0.16	CD9	0.16						RPS15A	0.21	CSK	0.16
STS	0.26	SLC38A1	0.21	CD47	0.21	SLC30A9	0.16	NDUFA4	0.16	HEXB	0.16	CD44	0.16						TM9SF2	0.21	EXT1	0.16
STK24	0.26	SLA	0.21	CD24	0.21	SLC29A1	0.16	NDUFA10	0.16	HDLBP	0.16	CCT8	0.16						EXOC7	0.21	ERBB3	0.16
SNRPB	0.26	SET	0.21	CCT4	0.21	SLC25A24	0.16	NCK1	0.16	HDAC2	0.16	CCT5	0.16						XPO1	0.21	GNA13	0.16
SMBP	0.26	SDCBP	0.21	CBX5	0.21	SLC25A1	0.16	NAP1L4	0.16	HCN3	0.16	CCNG2	0.16						GLO1	0.21	RPS6KA1	0.16
SLC25A5	0.26	SCD	0.21	CALR	0.21	SHC1	0.16	N4BP1	0.16	H1F0	0.16	CCNE2	0.16						GA17	0.21	FYN	0.16
RORA	0.26	RRM2	0.21	C10orf46	0.21	SFRS9	0.16	MVD	0.16	GPS1	0.16	CCDC6	0.16						SFRS5	0.21	BMI1	0.16
RAB1A	0.26	RPS6KA3	0.21	BUB3	0.21	SFRS2IP	0.16	MTSS1	0.16	GPM6A	0.16	CAT	0.16						GARNL1	0.21	TMSB4X	0.16
PUM2	0.26	RPL10A	0.21	BMI1	0.21	SENP6	0.16	MTMR6	0.16	GNG2	0.16	CAPZB	0.16						NEDD5	0.21	MAK3	0.16
PTTG1IP	0.26	RFP	0.21	B3GNT1	0.21	SEC61A1	0.16	MTIF2	0.16	GNB1	0.16	CAPZA1	0.16						PFAAP5	0.21	RAB6A	0.16
PRPF8	0.26	RDX	0.21	ATP2A2	0.21	SEC14L1	0.16	MSI2	0.16	GFM1	0.16	CAPS	0.16						ST13	0.21	PLEKHB2	0.16
