# Supplementary material for: Identification of novel pathway partners of p68 and p72 RNA helicases through Oncomine meta-analysis
Source: BMC Genomics. 2007 Nov 15;8:419. doi: 10.1186/1471-2164-8-419 (PMC3225811; doi:10.1186/1471-2164-8-419)
Supplement: Additional file 2 — DHX9 coexpressed genes and overlaps with p68(DDX5) and p72(DDX17). Table of DHX9 Oncomine meta-analysis for coexpressed genes. Frequency cutoff of 3 multi-array studies. Overlap with p68 and p72 individual coexpression gene lists is shown, as is the overlap with the p68:p72 common gene list. [file 1471-2164-8-419-S2.xls]

## Sheet: Sheet1
DHX9	1	EIF5	0.26	KIF5B	0.21	TRA1	0.16	PLXNB1	0.16	GTF2H3	0.16	CBX3	0.16	In grey is overlap DHX9:p68:p72 (47)			Overlap between DHX9:p68 (169)			Overlap DHX9:p72 (60)
PAPOLA	0.53	CSNK2A1	0.26	KIAA1279	0.21	TP53	0.16	PLDN	0.16	GTF2F1	0.16	CATR1	0.16				ACIN1	HNRPU	TRA1	ALDOA
YWHAZ	0.42	CPSF2	0.26	KIAA1033	0.21	TMEM30A	0.16	PKM2	0.16	GPC6	0.16	CASK	0.16	=47 out of the 90 positives p68:p72			ACLY	HSPC121	TRAM1	ATXN2
RAB6A	0.42	CNIH	0.26	IBTK	0.21	TM9SF4	0.16	PIK3R1	0.16	GOSR2	0.16	CARS	0.16				ACTG2	IDI1	TTC17	BIRC2
PRPF4B	0.42	CANX	0.26	HTATSF1	0.21	TM9SF2	0.16	PIK3C2A	0.16	GNS	0.16	CAPZB	0.16	Also note that DDX5 and DDX17 are also			ALDOA	ILF3	TXNDC	C19orf13
HNRPC	0.42	BUB3	0.26	HSPCB	0.21	TIMP2	0.16	PHB	0.16	GNAS	0.16	CAPZA1	0.16	reciprocally coregulated with DHX9			ANXA7	KBTBD2	UBE2J1	CNIH
H41	0.42	BRI3	0.26	HRMT1L2	0.21	TEGT	0.16	PCAF	0.16	GNA11	0.16	CAP1	0.16	DHX9	HNRPH1		APLP2	KIAA1033	USP9X	CPSF2
USP34	0.37	BCLAF1	0.26	HNRPH1	0.21	TCERG1	0.16	P2RX4	0.16	GM2A	0.16	C5orf15	0.16	PAPOLA	FNBP4		ARFGEF2	KIF5B	UTRN	CSNK1A1
TRAM1	0.37	BAT2D1	0.26	H2AFV	0.21	TBCD	0.16	OAZIN	0.16	GLUD1	0.16	C19orf13	0.16	RAB6A	CSNK1A1		ARID4B	LITAF	VPS35	CTBP1
SRPR	0.37	ZNF24	0.21	GRP58	0.21	TAPBP	0.16	NUPL1	0.16	GLO1	0.16	BIRC2	0.16	H41	ATXN2		ARPC4	MAK3	XPO7	DDX5
PTK9	0.37	ZFR	0.21	GNB2	0.21	TAOK1	0.16	NUP98	0.16	GART	0.16	BAT1	0.16	TRAM1	ALDOA		ASCC3L1	MAP3K7	YIF1	DHX9
PAFAH1B1	0.37	YKT6	0.21	GNB1	0.21	SUMO3	0.16	NR5A2	0.16	GANAB	0.16	B3GNT1	0.16	MBNL1	UTRN		ATP6V1A	MAP3K7IP2	YKT6	DNAJC3
NONO	0.37	VAMP3	0.21	FXR1	0.21	SUCLA2	0.16	NOLC1	0.16	GALNT2	0.16	ATXN3	0.16	SFPQ	UBE2J1		ATXN2	MAPRE1	YWHAB	EDD
MBNL1	0.37	Ufm1	0.21	FUS	0.21	STK38	0.16	NDUFS8	0.16	FUSIP1	0.16	ATP6V1A	0.16	PRKAR1A	SLC25A5		B3GNT1	MATR3	YWHAZ	EIF1AX
KIAA0974	0.37	UBE2N	0.21	FNBP4	0.21	STK3	0.16	NCOR1	0.16	FOXO3A	0.16	ATP2C1	0.16	GDI2	PTMA		BIRC2	MBNL1	YY1	EIF5
COPA	0.37	TTC3	0.21	FLJ12151	0.21	STAM2	0.16	NCOA2	0.16	FNBP3	0.16	ATM	0.16	DDX5	PIK3R1		BUB3	MCP	ZFR	EXOC7
ATP6AP2	0.37	TSN	0.21	ERBB2IP	0.21	SSRP1	0.16	MTMR6	0.16	FMR1	0.16	ASNA1	0.16	USP9X	MKLN1		C19orf13	MGC5576	ZNF207	FNBP4
ARPC4	0.37	TPR	0.21	ELF1	0.21	SSB	0.16	MTMR4	0.16	FLJ21439	0.16	ASCC3L1	0.16	TNPO1	MAP3K7IP2		CALR	MKLN1	ZNF24	GDI2
WDR1	0.32	TPP1	0.21	EIF4G1	0.21	SPG7	0.16	MTMR1	0.16	FLJ20331	0.16	ARS2	0.16	TMP21	IDI1		CANX	MLLT4	ZNF9	GLO1
UBE2M	0.32	TLK1	0.21	EIF3S10	0.21	SPG21	0.16	MRE11A	0.16	FLJ14753	0.16	ARID4B	0.16	RAB14	HIPK2		CAPZA1	MTMR6		GNAS
STIP1	0.32	TFDP1	0.21	EDD	0.21	SPCS2	0.16	MONDOA	0.16	FLJ12716	0.16	ARF4	0.16	MCP	GNAS		CAPZB	NOLC1		H41
SS18	0.32	TDE1	0.21	DNCL1	0.21	SNX2	0.16	MOBK1B	0.16	FLJ10534	0.16	ARCN1	0.16	ILF3	GLO1		CD164	NUCKS		HDAC7A
SFRS1	0.32	SYPL	0.21	DNAJC10	0.21	SNX1	0.16	MOAP1	0.16	FLJ10359	0.16	APOBEC3C	0.16	HNRPU	EIF1AX		CDC40	NUP133		HIPK2
SFPQ	0.32	SSR1	0.21	DLG1	0.21	SNRPD2	0.16	MLX	0.16	FLII	0.16	AP3D1	0.16	CPSF2	DNAJC3		CNIH	PAK2		HMGN4
PRKAR1A	0.32	SRP54	0.21	CUL4B	0.21	SNAPC3	0.16	MKLN1	0.16	FKBP8	0.16	AP2S1	0.16	CNIH	DDX17		COX7A2L	PAPOLA		HNRPA2B1
LAMP1	0.32	SP3	0.21	CSNK1A1	0.21	SLC35E1	0.16	MGAT2	0.16	FKBP4	0.16	AP1S1	0.16	ZFR	C19orf13		CPSF2	PCYOX1		HNRPH1
GTF2I	0.32	SORL1	0.21	CD164	0.21	SLC25A5	0.16	MED28	0.16	FH	0.16	ANXA7	0.16	SMARCA2	BIRC2		CS	PGK1		HNRPU
GOLGIN-67	0.32	SNX4	0.21	CCT2	0.21	SLA	0.16	MCM4	0.16	FBXW12	0.16	ANP32E	0.16	PLEKHB2	HNRPA2B1		CSNK1A1	PHB		IDI1
GDI2	0.32	SMARCA2	0.21	CBFB	0.21	SHC1	0.16	MAT2A	0.16	FBXO3	0.16	ANKHD1	0.16	NUP133	RAB5A		CUL4B	PIK3R1		IPO7
G3BP	0.32	SMAD4	0.21	CALR	0.21	SFRS9	0.16	MAP3K7IP2	0.16	FBXO21	0.16	ALPK1	0.16	MAK3			DDOST	PLDN		MAK3
EIF4A1	0.32	SFRS3	0.21	C6orf62	0.21	SFRS2IP	0.16	MAP2K2	0.16	FASTK	0.16	AF5Q31	0.16				DDX17	PLEKHB2		MAP3K7IP2
DDX5	0.32	SEPT2	0.21	C20orf14	0.21	SFRS10	0.16	MAGOH	0.16	EXOC7	0.16	ADRBK1	0.16				DDX3X	PNRC2		MBNL1
DDX3X	0.32	SEC23IP	0.21	C19orf6	0.21	SF3B1	0.16	M6PR	0.16	ENSA	0.16	ADD1	0.16				DDX5	PPP1CA		MCP
ARF1	0.32	SEC10L1	0.21	BCL2L1	0.21	SEPT9	0.16	M17S2	0.16	ENO1	0.16	ACTR3	0.16				DHX9	PPP1CC		MKLN1
APLP2	0.32	RNP24	0.21	BACH2	0.21	SEC61A1	0.16	LSM4	0.16	ELK3	0.16	ACTG2	0.16				DLG1	PRKAR1A		NONO
ANAPC5	0.32	RIOK3	0.21	ATXN2	0.21	SEC24B	0.16	LRP5	0.16	ELAVL1	0.16	ACIN1	0.16				DNAJC3	PRKRIR		NUP133
USP9X	0.26	RBBP4	0.21	ATP6V0E	0.21	SCYL2	0.16	LOC286167	0.16	EIF4A2	0.16	ABCD3	0.16				EIF1AX	PRPF4B		NUPL1
TXNDC	0.26	RANGAP1	0.21	ARL6IP2	0.21	SCD4	0.16	LOC113179	0.16	EIF3S2	0.16						EIF2C2	PRPF8		OAZIN
TNPO1	0.26	RAD21	0.21	ARL10C	0.21	SCC-112	0.16	LARP	0.16	EIF2S3	0.16						EIF3S10	PSAP		PAPOLA
TMP21	0.26	PTPN12	0.21	ARHGDIA	0.21	RYK	0.16	LAMP2	0.16	EIF2C2	0.16						EIF3S2	PTMA		PIK3R1
TMED7	0.26	PRPF31	0.21	ARFGEF2	0.21	RYBP	0.16	KPNA4	0.16	EIF2B1	0.16						EIF4A1	PTPN11		PLEKHB2
TGOLN2	0.26	PRKRIR	0.21	ARF6	0.21	RRBP1	0.16	KLF3	0.16	EIF1AX	0.16						ELF1	RAB11B		PRKAR1A
STX16	0.26	PRKDC	0.21	API5	0.21	RNF6	0.16	KIAA0431	0.16	DNAJC7	0.16						ELK3	RAB14		PTMA
SRP72	0.26	PPP2R1A	0.21	ALDOA	0.21	RHOA	0.16	KIAA0261	0.16	DNAJC3	0.16						ENO1	RAB1A		RAB14
SPTBN1	0.26	POLR2E	0.21	ADAM10	0.21	RGS12	0.16	KIAA0101	0.16	DKFZP586A0522	0.16						ERBB2IP	RAB5A		RAB5A
SMARCA4	0.26	PLEKHB2	0.21	ACP1	0.21	RERE	0.16	KHDRBS1	0.16	DHX40	0.16						FBXO21	RAB6A		RAB6A
SCARB2	0.26	PICALM	0.21	ACLY	0.21	REPIN1	0.16	KDELR2	0.16	DHX15	0.16						FBXW11	RAD21		SFPQ
RBL2	0.26	PDLIM5	0.21	ZNF9	0.16	RECK	0.16	KDELR1	0.16	DDX17	0.16						FH	RB1		SFRS1
RAB5A	0.26	PDAP1	0.21	ZNF302	0.16	RBM4	0.16	KCTD5	0.16	DDOST	0.16						FKBP8	RBBP4		SFRS3
RAB14	0.26	PCYOX1	0.21	ZNF207	0.16	RB1	0.16	KBTBD2	0.16	DCLRE1C	0.16		STUDIES USED FOR ANALYSIS OF DHX9				FLJ14753	RBL2		SLC25A5
RAB11B	0.26	PB1	0.21	ZNF161	0.16	RANBP2L1	0.16	IPO7	0.16	DAPK3	0.16		1	Sotiriou_Breast_3			FNBP3	RYBP		SMARCA2
PTPN11	0.26	PAK2	0.21	ZNF160	0.16	RAN	0.16	IDI1	0.16	D6S1101	0.16		2	Morrison_Parathyroid			FNBP4	SEC61A1		SORL1
PSPC1	0.26	PAICS	0.21	ZFPL1	0.16	RALGDS	0.16	HSPC121	0.16	CTBP1	0.16		3	Dahia_Adrenal			FXR1	SFPQ		TM9SF2
PSAP	0.26	P4HB	0.21	ZFP36L2	0.16	RALB	0.16	HSA9761	0.16	CSNK1G2	0.16		4	Asgharzadeh_Neuroblastoma			G3BP	SFRS2IP		TMP21
PRPF8	0.26	NUP133	0.21	YY1	0.16	RAB1A	0.16	HPRT1	0.16	CSE1L	0.16		5	Roepman_Head-Neck			GDI2	SFRS9		TNPO1
PPP1CA	0.26	NUMA1	0.21	YWHAB	0.16	PWCR1	0.16	HNRPR	0.16	CS	0.16		6	Cario_Leukemia			GLO1	SHC1		TRAM1
PGK1	0.26	NUCKS	0.21	YME1L1	0.16	PTMA	0.16	HNRPM	0.16	CREBL2	0.16		7	Dyrskjot_Bladder_3			GLUD1	SLA		TTC3
PCDHGA10	0.26	NCBP2	0.21	YIF1	0.16	PTK2	0.16	HNRPD	0.16	CPNE3	0.16		8	Cheok_Leukemia			GNAS	SLC25A5		UBE2J1
NUCB1	0.26	MPDU1	0.21	XRCC2	0.16	PTCH	0.16	HNRPA2B1	0.16	CPNE1	0.16		9	Hess_Breast			GNB1	SMARCA2		USP9X
NOTCH2	0.26	MLLT4	0.21	XPO7	0.16	PSEN1	0.16	HMGN4	0.16	COX7A2L	0.16		10	Sperger_Others			GUK1	SPG7		UTRN
MCP	0.26	MGC5576	0.21	WSB2	0.16	PRPS1	0.16	HMGN2	0.16	COPS4	0.16		11	Freije_Brain			H2AFV	SRP72		ZFR
MARCKS	0.26	MATR3	0.21	WBSCR1	0.16	PRKCSH	0.16	HMGB1	0.16	COPB	0.16		12	Gruvberger_Breast			H41	SSR1
MARCH6	0.26	MAPKAPK2	0.21	VPS35	0.16	PRKCD	0.16	HIST1H2BC	0.16	COG3	0.16		13	Talantov_Melanoma			HDLBP	SUCLA2
MAPRE1	0.26	MAP3K7	0.21	VASP	0.16	PPP2R1B	0.16	HIPK3	0.16	CNOT3	0.16		14	Hoek_Melanoma_2			HIPK2	SYPL
LAP1B	0.26	MAK3	0.21	UTRN	0.16	PPP2CB	0.16	HIPK2	0.16	CLPP	0.16		15	Singh_Prostate			HIPK3	TAPBP
ILF3	0.26	M11S1	0.21	UGCG	0.16	PPP1CC	0.16	HIG1	0.16	CFL1	0.16		16	Talbot_Lung			HMGB1	TDE1
HNRPU	0.26	LRRFIP1	0.21	UBE2L3	0.16	PPIA	0.16	HDLBP	0.16	CFDP1	0.16		17	Lapointe_Prostate			HNRPA2B1	TFDP1
HNRPK	0.26	LRRC28	0.21	UBE2J1	0.16	PPFIA1	0.16	HDGF	0.16	CENTB2	0.16		18	Glinsky_Prostate			HNRPC	TGOLN2
GOLGA2	0.26	LOC283852	0.21	UBE2A	0.16	POLD2	0.16	HDAC7A	0.16	CDH12	0.16		19	Lossos_Lymphoma			HNRPD	TMEM30A
G3BP2	0.26	LITAF	0.21	TUFM	0.16	PNRC2	0.16	HAT1	0.16	CDH1	0.16						HNRPH1	TMP21
FBXW11	0.26	KNS2	0.21	TTC17	0.16	PNMA1	0.16	GUK1	0.16	CDC40	0.16						HNRPK	TNPO1
